# Supplementary material for: Osteosarcoma in Pediatric and Adult Populations: Are Adults Just Big Kids?
Source: Cancers (Basel). 2023 Oct 19;15(20):5044. doi: 10.3390/cancers15205044 (PMC10604996; doi:10.3390/cancers15205044)
Supplement: Supplementary file 1 [file cancers-15-05044-s001.zip]

Archive with 1 entries (1 files):
- cancers-2631796-supplementary.pdf
